# Supplementary material for: Metabolic rewiring induced by ranolazine improves melanoma responses to targeted therapy and immunotherapy
Source: Nat Metab. 2023 Aug 10;5(9):1544–62. doi: 10.1038/s42255-023-00861-4 (PMC10513932; doi:10.1038/s42255-023-00861-4)
Supplement: Supplementary file 3 — Data from CFAs and qRt-PCR. [file 42255_2023_861_MOESM3_ESM.xlsx]

## Sheet: Hoja1
	Figure 1b
	Persister #7
	control	DUSP6	MITF	AXL	NGFR	CD36	PPARGC1A	PPARA	ACOX1	EHHADH	CPT1A	ACADS	GLUT3	HK2	GPI	ENO1	PKM2
	1	0.3232	1.09	0.05	1.16	88.03	0.44	1.67	1.08	3.62	1.16	4.97	0.2	0.54	0.44	0.44	0.66
	1	0.3	0.93	0.05	3.61	133.44	0.09	1.4	1.98	2.39	0.78	4.83	0.25	0.6	0.34	0.28	0.58
	1	0.3234	2.07	0.07	3.16	96.34	0.14	2.04	2.31	2.5	0.81	4.96	0.21	0.53	0.44	0.3	0.18
	Persister #9
	control	DUSP6	MITF	AXL	NGFR	CD36	PPARGC1A	PPARA	ACOX1	EHHADH	CPT1A	ACADS	GLUT3	HK2	GPI	ENO1	PKM2
	1	0.38	6.32	0.13	5.66	1795.29	1.55	2.25	2.29	1.64	1.48	4.26	0.79	0.46	0.43	0.27	0.43
	1	0.3	5.78	0.08	11	1541.37	1.27	1.73	2.02	1.85	1.19	3.89	0.88	0.54	0.47	0.24	0.39
	1	0.35	5.28	0.11	7.41	1428.22	2.01	2.84	2.08	2.93	1.11	5.48	0.92	0.63	0.48	0.27	0.47
	Figure 1c
	D- THIO	THIO	D- ETO	ETO	D- RANO	RANO
	99.96	67.835	95	40	110.53	21.05
	115.82	73.88	105	45	100	21.05
	98.805	54.03	100	50	94.74	26.32
	Figure 1d									Figure 1e
	control	P	P,1	P,1,2	1	2	1.2	ETO		control	3	4	3.4	2-4	1-4	ETO
	95.48	80.4	85.43	145.73	120.6	95.48	105.53			95.48	70.35	80.4	50.25	35.18	60.3
	105.53	105.53	120.6	135.68	110.55	95.48	110.55			105.53	60.3	75.38	50.25	40.2	45.23
	100.5	95.48	95.48	110.55	120.6	115.58	130.65			100.5	50.25	65.33	45.23	35.18	40.2
	control	P	P,1	P,1,2	1	2	1.2	RANO		control	3	4	3.4	2-4	1-4	RANO
	110.53	110.53	63.16	63.16	68.42	73.68	57.89			110.53	52.63	78.95	47.37	21.05	15.79
	100	115.79	73.68	68.42	68.42	84.21	52.63			100	57.89	68.42	47.37	31.58	15.79
	94.74	115.79	89.47	52.63	73.68	91	63.16			94.74	47.37	84.21	31.58	36.84	10.53
	Figure 1f
	melanoma state
	control	DUSP6 1	2	3	VR	MITF	2	3	VR	AXL	2	3	VR	NGFR	2	3	VR	CD36	2	3	VR
	1	0.46	2.02	2.53	3.5	9.25	108.38	238.86	12.7	0.31	0.58	0.67	2.73	1.87	2.73	1.91	5.43	1074.91	7231.1	3169.41	544.96
	1	0.4	1.99	2.18	2.86	8.4	123.64	232.32	13.14	0.23	0.75	0.66	2.85	1.87	3.68	1.77	6.41	1105.13	6208.38	4640.29	781.44
	1	0.45	2.05	2.35	3.56	9.51	182.28	229.13	15.27	0.31	0.91	0.57	2.98	2.01	2.99	1.46	6.5	1168.14	6793.79	4938.99	634.73
	FAO
	control	PPARGC1A 1	2	3	VR	PPARA	2	3	VR	CPT1A	2	3	VR	ACOX1	2	3	VR	ACADS	2	3	VR	EHHADH	2	3	VR
	1	5.74	42.51	54.68	13.8	1.01	5.79	8.85	3.96	1.38	4.59	3.56	7.17	1.55	9.74	9.3	5.84	2.67	11.23	11.92	9.55	2.91	10.05	9.64	5.68
	1	12.47	37.95	103.59	8.75	1.8	6.1	6.91	3.49	1.14	4.47	4.03	7.3	1.7	11.28	10.92	5.8	6.67	12.48	10.41	8.44	1.66	9.64	9.4	5.38
	1	8.12	32.14	88.49	4.48	1.43	6	8.55	3.79	1.71	4.41	4.44	8.27	1.57	9.67	13.86	3.83	4.2	12.34	14.78	9.82	2.45	5.98	15.1	5.68
	glycolysis
	control	GLUT3 1	2	3	VR	HK2	2	3	VR	GPI	2	3	VR	ENO1	2	3	VR	PKM2	2	3	VR
	1	0.67	5.2	3.6	3.55	0.36	2.12	2.21	1.9	2.44	2.06	1.71	0.81	0.55	1.11	0.92	0.5	0.86	1.53	1.72	0.7
	1	0.82	4.1	6.56	3.26	0.44	1.67	2.28	1.58	2.67	1.92	1.84	0.8	0.58	1.03	0.99	0.43	0.98	1.67	1.71	0.74
	1	0.67	5.36	7.08	3.73	0.75	1.73	2.23	1.46	2.68	2.04	1.62	0.79	0.54	1.1	0.87	0.65	0.56	1.52	1.56	0.64
