# Supplementary material for: Metabolic rewiring induced by ranolazine improves melanoma responses to targeted therapy and immunotherapy
Source: Nat Metab. 2023 Aug 10;5(9):1544–62. doi: 10.1038/s42255-023-00861-4 (PMC10513932; doi:10.1038/s42255-023-00861-4)
Supplement: Supplementary file 4 — Data from CFAs, gene expression measurements, ECAR and metabolomics. [file 42255_2023_861_MOESM4_ESM.xlsx]

## Sheet: Hoja1
	Figure 2b
		ChE		TG		MG		DG
		DMSO	VR	DMSO	VR	DMSO	VR	DMSO	VR
		16393452700	18800000000	12029335941	15700000000	12575637530	15600000000	7821120286	10600000000
		15500000000	18000000000	11600000000	15100000000	12100000000	15100000000	7530000000	9830000000
		16800000000	19600000000	13000000000	16500000000	13600000000	16400000000	8570000000	11000000000
		16000000000	19100000000	11800000000	16200000000	12300000000	16100000000	7690000000	11000000000
	Figure 2c								Figure2d				Figure2e
		normailzed OCR							metabolic phenotype
	Time (minutes)	AP			VR				ECAR	OCR AP	OCR VR		AP			VR
	1.58999	23.533	25.4561	26.2573	54.8501	48.4427	47.689		24.37	14.29			Basal Respiration	Maximal Respiration	ATP Production	Basal Respiration	Maximal Respiration	ATP Production
	8.17527	21.1401	23.1489	24.3067	50.9508	44.7319	43.213		26.07	15.65			14.29	23.79	6.52	36.58	69.12	24.55
	14.7581	20.0586	22.2338	23.4836	50.0254	43.7164	42.3948		23.58	16.96			15.65	26.55	8.06	31.81	48.82	19.55
	21.4263	13.5425	14.1703	14.5889	25.4726	24.17	23.8359		10.39		36.58		16.96	29	8.89	30.53	46.67	18.56
	28.0172	15.3364	15.6582	16.6539	28.2089	26.6909	24.4306		9.89		31.81
	34.6065	16.0034	17.5217	18.6061	30.6322	27.7166	25.6438		8.26		30.53
	41.2719	29.5543	33.1325	35.5325	82.5686	60.7343	58.533		23.54	15.55
	47.8684	25.9744	29.0661	30.5376	60.2901	47.7238	45.0888		21.99	14.27
	54.4636	24.0332	26.8651	28.8816	51.5011	41.9929	41.2819		17.44	16.95			Figure 2g
	61.133	6.37837	6.6193	6.60445	13.7307	13.3256	12.8923		4.64		25.33
	67.7348	5.76641	6.58714	6.52792	12.9406	12.9198	12.1642		5.31		28.49		AP DMSO			AP 10µM RANO			VR DMSO			VR 10µM RANO
	74.3342	6.15011	6.60898	6.57234	13.4461	11.9104	11.8618		5.38		24.73		Basal Respiration	Maximal Respiration	ATP Production	Basal Respiration	Maximal Respiration	ATP Production	Basal Respiration	Maximal Respiration	ATP Production	Basal Respiration	Maximal Respiration	ATP Production
	81.0108	6.07052	7.46715	7.35903	12.7489	11.9691	11.4914		18.17	15.9			8.76	20.14	5.16	9.6	19.58	6.28	24.48	28.79	16.76	22.34	28.47	14.87
	87.6229	5.4187	6.89468	6.93451	12.7352	11.3909	10.7843		19.6	13.36			10.54	23.05	6.66	11.14	26.71	6.82	25.4	32.53	17.37	21.73	28.72	15.6
	94.2424	6.20001	7.20873	6.71357	12.2791	11.1124	11.8194		18.17	15.9			9.65	22.14	6.45	9.05	19.24	5.99	26.76	34.09	18.88	20.23	26.3	13.9
									4.55		24.48
									4.83		25.4
									5.22		26.76				Figure 2h
	Figure 2f														A375P D	RANO 10	RANO 25	A375VR D	RANO10	RANO25
															101.733	106.687	101.793	103.98	81.5295	59.1234
	Time (minutes)	VR DMSO			VR RANO 10			AP VEH NO PIR			AP RANO10 NO PIR				96.5198	101.17	102.462	108.81	74.4633	59.1682
	1.58954	39.4176	38.1644	32.4521	31.0772	32.6782	30.966	14.6882	16.8074	14.9367	14.8483	16.3323	14.1748		101.657	102.508	100.137	87.2987	74.5081	60.8676
	8.17405	35.5923	35.9396	30.8944	29.2876	30.5666	28.8322	13.5311	14.9366	13.1926	13.4642	14.7962	12.6608
	14.7598	34.7213	35.6371	30.125	28.3975	30.2361	28.3447	13.0924	14.7209	12.9115	13.7061	14.3946	12.5102
	21.4277	17.9597	18.264	11.2446	13.526	14.6389	14.4496	7.93284	8.06307	6.46146	7.42632	7.571	6.52517
	28.0208	19.4484	19.3411	13.1788	14.4881	16.305	15.3696	7.63789	8.15579	6.82779	7.87834	7.90359	6.98053		Figure 2i
	34.6119	19.5642	20.0237	14.1584	15.6714	17.1043	16.3352	8.14018	8.79062	7.15135	8.243	8.03648	7.08477
	41.2778	39.0307	42.7653	37.4541	34.5312	37.2242	34.4139	24.4732	27.2279	25.4007	23.6925	29.9631	22.6993		A375P D	RANO100	A375VR D	RANO100	A375P D	BRAFiRANO100
	47.8828	33.7759	35.9709	30.3247	27.4004	31.7082	29.0563	20.6493	24.2467	21.6619	20.6758	26.0031	20.3597		87.5025	96.2406	107.858	52.2394	95.7124	46.9241
	54.483	32.8015	35.1591	28.0386	24.4639	27.4722	25.6288	17.1645	19.8153	18.2906	17.5094	21.7654	17.5033		112.497	107.803	92.1417	49.1042	104.288	60.1864
	61.1578	11.2857	10.9467	3.85612	5.85783	8.56393	8.42421	4.33683	4.17693	3.26271	4.1109	3.25559	3.46184		100	95.8232	100.326	57.3429	100	54.35
	67.7678	10.7557	11.1018	3.49607	6.27355	9.18662	8.84024	4.13251	4.08148	3.68176	4.60523	3.86023	3.53248
	74.376	10.2375	10.2377	3.36767	6.0572	8.50322	8.11068	4.48247	4.45993	3.59914	4.3258	4.05483	3.6939
	81.0586	10.293	10.6601	3.03792	5.71723	8.32456	8.31032	4.35363	4.42114	3.90071	4.33341	4.0401	3.95617
	87.6753	9.77225	9.62507	2.56935	4.81146	8.06038	7.64732	4.40548	4.94487	3.91653	4.32005	4.57558	3.92727
	94.288	9.86148	9.13026	2.17208	4.87646	7.77245	8.22623	3.79732	4.84442	3.62292	4.03737	3.9542	3.65497
