# Supplementary material for: Metabolic rewiring induced by ranolazine improves melanoma responses to targeted therapy and immunotherapy
Source: Nat Metab. 2023 Aug 10;5(9):1544–62. doi: 10.1038/s42255-023-00861-4 (PMC10513932; doi:10.1038/s42255-023-00861-4)
Supplement: Supplementary file 5 — Data from tumour volume measurements and gene expression measurements. [file 42255_2023_861_MOESM5_ESM.xlsx]

## Sheet: Hoja1
																												Figure 3d
																													Days	VEH	RANO	VEMU	VEMU-RANO
	Figure 3c																												15	1
		Mice BRAFi treated													Mice BRAFi/RANO treated														17	1	1
	Days	1	2	3	4	5	6	7	8	9	10	11	12		1	2	3	4	5	6	7	8	9	10	11	12			20	1	1
	3	85.6	48.27	55.37	57.69	58.32	24.8	61.91	41.29	55.51	55.3	30.88	45.24		34.63	35.71	59.09	34.5	43.15	38.95	69.8	60.88	35.33	63.17	52.71	71.53			22		1
	6	75.72	30.39	87.43	63.53	66.24	34.31	45.21	45.7	75.18	67.37	68.97	80.78		32.34	41.61	65.81	63.36	73.05	55.93	82.45	43.84	43.34	88.27	70.3	93.69			22		1
	7	92.23	38.45	77.57	74.03	65.74	39.76	56.01	54.37	77.05	60.68	63.7	73.59		80.02	48.72	63.19	63.59	63.1	55.7	73.52	68.14	33.47	75.43	65.59	76.32			22		1
	10	29.6	29.6	91.91	33.85	43.51	29.21	48.51	35.04	71.88	46.58	63.18	43.21		45.93	26.54	33	40.03	34.06	24.94	39.32	36.54	31.25	62.29	46.95	71.73			22		1
	13	79.26	35.52	116.37	68.14	53.15	83.05	35.71	36.87	75.73	30.3	62.93	86.36		61.38	30.41	51.26	53.78	56.48	51.86	68.1	37.57	31.71	102.04	63.93	87.23			22		1
	15	49.4	47.06	65.13	47.78	60.02	72.2	41.77	25.97	66.32	35.88	45.93	67.85		41.13	20.17	45.43	42.74	22.07	45.91	62.78	30.72	40.41	78.12	51.96	90.02			27	1	1
	17	35.87	50.12	66.19	57.88	52.89	80.2	36.67	26.28	75.73	32.24	70.5	56.78		41.9	11.01	55.77	38.16	25.85	60.47	50.69	42.12	30.08	72.98	43.62	105.17			27	1	1
	20	39.75	55.23	59.2	69.75	67.9	73.92	50.61	37.99	91.16	29.98	73.45	58.24		37.92	17.49	49.05	53.5	22.68	32.11	62.8	50.77	50.61	76.35	76.8	73.45			27		1
	22	30.38	52.18	43.1	56.15	71.81	60.48	58.87	27.8	94.75	58.97	82.5	56.47		47.48	14.04	42.45	50.85	21.34	29.96	48.05	71.96	56.14	78.28	73.48	100.36			27		1
	24	31.33	41.58	48.15	74.69	79.79	50.12	56.08	29.76	131.99	23.64	41.45	54.99		30.16	9.05	29.78	36.1	21.1	37.93	66.31	65.34	22.49	98.27	83.41	79.86			29		1	1
	27	20.25	73.14	58.54	112.23	67.13	42.2	64.08	30	109.26	31.9	60.19	64.7		18.92		38.68	34.19		56.32	55.25	44.19	9.06	126.83	71.06	69.69			31			1
	29	29.81	79.45	41.36	148.33	113.61	58.78	50.1	22.2	143.87	26.85	82.53	73.74		23.6		42.77	45.06		49.37	72.65	44.75	21.51	98.75	62.23	58.93			34	1	1
	31	30.55	61.7	36.37	136.36	92.73	48.76	96.92	31.66	147.51	37.5	98.76	81.93		23.97		42.29	33.56		64.48	45.6	29.98	21.11	66.34	46.48	58.49			34	1
	34	50.28	47.21	51.01	138.32	112.6	36.39	48.86	24.82	186.33	35.52	99.41	86.84		15.83		62.98	19.01		77.87	32.04	24.51	12.23	48.82	32.99	43.81			37			1
	37	n.d	96.36	23.73	215.21	96.54	48.15	82.6	55.51	182.34	54.47	162.77	218.39		46.8		58.32	47.35		49.82	25.31	28.37	10.24	63.65	30.46	44.44			37			1
	40	25.48	211.84	29.85	380.62	137.57	70.21	118.4	94.37	247.99	68.02	351.4	479.78		85.54		141.6	34.94		91.75	15.04	35.69	11.6	74.07	34.53	48.84			40			1
	42	24.55	161.37	29.93	358.62	160.9	70.87	144.42	111.57	396.55	49.41	341.02	561.05		86.17		158.23	59.27		87.22	18.64	59.12	18.4	101.86	32.59	64.1			40	1		1	1
	44	14.79	115.93	16.7	304.52	181.96	61.64	180.55	123.22	511.59	42.35	462.23	654.11		73.71		213.96	36.81		118.96	n.d	54.52	11.72	99.6	37.27	61.81			42			1
	47	30.56	233.83	29.36	356	252.39	127.09	215.72	229.3	600.99	53.78	548.42	774.33		83.04		372.69	53.05		182.85	n.d	68.95	48.27	122.05	49.79	67.38			44			1
	50	31.49	172.79	39.16	282.01	457.85	164.27	364.95		1021.91	63.58	969.06			141.09		492.66	125.33		459.4	n.d	102.5	62.76	198.05	82.15	81.47			47				1
	54	59.73		48.5		701.13	226.37	620.99		1192.6	134.37	1391.06			202.29		760.2	216.38		654.07	23.26	90.38	104.35	260.33	78.76	172.85			50				1
	57	103.89		74.47			344.76				238.04				284.94			337.04			n.d	112.27	155.34	350.42	70.24	221.81			50				1
	61	95.69		154.16			551.98				470.61				428.97			501.74			15.33	121.07	225.1	386.07	89.87	299.33			50			1
																													54				1
																													54				1
																													54			1
																													57				1
																													61			1
																													64				1
																													64			1
																													67				1
																													70				0
	Figure 3e
																										Figure 3f
	PPARGC1A				PPARA				ACOX1				EHHADH				CPT1A				ACADS						DUSP6
	vehicle	BRAFi	RANO RESP	RANO NON	vehicle	BRAFi	RANO RESP	RANO NON	vehicle	BRAFi	RANO RESP	RANO NON	vehicle	BRAFi	RANO RESP	RANO NON	vehicle	BRAFi	RANO RESP	RANO NON	vehicle	BRAFi	RANO RESP	RANO NON			vehicle	BRAFi	RANO RESP	RANO NON
	0.53	0.24	1.02	1.21	0.54	1.91	0.7	1.81	0.53	1.72	0.28	1.54	0.6	2.94	0.42	2.33	0.61	1.49	0.21	0.88	0.53	3.65	0.39	1.1			0.29	0.62	0.18	1.22
	1.26	0.22	1.56	1.25	0.55	2.38	1.01	1.75	0.41	2.31	0.26	1.32	1.11	3.17	0.44	1.54	0.91	1.56	0.26	0.85	0.52	4.88	0.26	1.15			0.46	0.87	0.18	1
	0.51	0.25	1.36	0.81	0.53	2.08	0.98	1.76	0.54	1.6	0.29	1.5	0.38	3.22	0.45	1.54	0.29	1.38	0.3	0.79	0.53	3.53	0.24	0.39			0.44	0.48	0.19	1.04
	1.75	0.45	0.08	1.44	1.06	0.74	1.37	1.98	1.13	1.09	0.68	1.21	1.44	1.12	0.75	1.19	1.41	0.65	0.44	0.77	0.9	0.9	0.77	0.93			0.65	0.83	0.9	0.94
	1.1	0.56	0.14	1.54	1.07	0.76	1.29	1.55	0.99	1.08	0.61	1.12	0.95	1.6	0.59	0.77	1.05	0.77	0.43	0.54	0.86	1.05	0.7	0.97			0.66	0.86	0.8	0.76
	1.47	0.54	0.1	2.4	1.21	0.51	1.05	2.67	0.97	1.02	0.62	1.51	1.24	1.89	0.6	1.2	1.07	0.85	0.4	0.82	1.03	1.32	0.79	1.75			0.66	0.8	0.67	0.97
	1.22	2.1	0.83	2.84	1.26	0.79	0.85	1.66	1.03	1.23	0.34	1.8	1.11	2.34	0.74	1.36	1	1.36	0.37	0.91	1.19	1.36	0.56	1.95			1.4	0.72	0.33	2.85
	1.02	1.62	0.86	3.06	1.03	0.82	0.68	2.1	1.21	1.14	0.4	1.88	1.15	2.21	0.64	1.48	0.9	1.31	0.4	0.87	1.19	1.54	0.58	1.82			1.21	0.71	0.33	2.68
	0.91	1.56	0.72	2.78	1.02	0.81	0.77	1.82	1.25	0.9	0.47	1.5	0.86	2.16	0.8	1.74	0.83	1.25	0.42	0.9	1.22	1.93	0.6	1.26			1.18	0.75	0.34	2.5
	0.96	3.22	2.25	0.55	1	2	1.73	1.76	0.61	1.81	1.56	1.74	0.9	1.73	1.26	1.07	0.86	1.34	0.93	0.79	1.19	2.24	1.14	2.37			0.81	2.29	0.83	0.95
	0.53	3.21	2.63	0.47	0.72	1.65	1.64	1.49	0.87	1.57	1.44	1.7	0.7	1.7	1.28	1.11	0.73	1.3	0.94	0.71	0.74	2.23	1.27	1.86			0.99	1.86	0.7	0.93
	0.42	3.01	2.05	0.65	1.08	1.78	1.49	1.32	1	1.53	1.35	1.36	1.02	1.47	1.35	0.96	0.75	1.38	1.03	0.86	0.74	2.09	1.13	1.99			1.14	1.75	0.72	0.87
	1.75	4.61			0.99	1.17			1.35	1.72			1.23	1.47			1.71	1.37			1.93	2.38					1.3	1.38
	2.63	6.76			1.67	1.2			1.46	1.75			1.36	1.68			1.97	1.78			1.5	1.92					1.38	1.28
	1.61	4.94			1.57	1.16			1.32	1.65			1.28	1.38			1.5	1.51			1.51	4.94					1.42	1.23
	0.91	0.44			1.24	1.77			1.22	1.3			0.9	1.02			1.15	1.35			1.29	0.53					1.77	0.72
	0.91	0.8			1.23	2.21			1.06	1.5			1.3	1.33			1.67	1.11			1.24	0.65					1.6	0.76
	0.76	0.5			1.31	1.49			1.6	1.4			0.92	1.03			1.21	1.45			1.43	0.68					1.4	0.83
	1.4	1.98			0.86	1.14			1.02	1.23			1.37	1.06			1.37	1.23			0.81	1.24					1.48	0.75
	1.54	1.63			0.86	1.69			1.39	1.26			1.38	1.02			1.37	1.12			1.03	0.92					1.66	0.62
	0.81	1.83			0.71	0.9			1	1.4			0.96	1.06			0.99	1.32			0.71	0.98					0.95	0.79
	n.d	2.76			n.d	0.93			n.d	1.42			n.d	1.71			n.d	2.48			n.d	0.73					n.d	0.66
	0.71	2.01			1.14	1.02			1.15	1.3			1.01	1.17			0.92	1.73			1.1	1.06					1.12	0.68
	1.03	2.04			1.24	0.8			1.11	1.22			1.05	1.26			0.77	1.83			0.96	0.62					1.23	0.61
	CD36				GLUT3				HK2				GPI				ENO				PKM2
	vehicle	BRAFi	RANO RESP	RANO NON	vehicle	BRAFi	RANO RESP	RANO NON	vehicle	BRAFi	RANO RESP	RANO NON	vehicle	BRAFi	RANO RESP	RANO NON	vehicle	BRAFi	RANO RESP	RANO NON	vehicle	BRAFi	RANO RESP	RANO NON
	0.09	11.94	0.01	1.13	0.7	0.1	0.57	1.11	0.23	0.46	0.61	0.67	0.58	0.67	0.31	0.86	0.92	0.3	0.28	0.98	0.75	0.41	0.61	1.53		Figure 3g	A375	BRAFi	VemXEN4	BRAFi	BRAFi/RANO	VemRanXEN6	BRAFi	BRAF/RANO
	0.29	15.02	1.13	0.69	0.31	0.14	0.55	0.99	0.38	0.45	0.58	0.57	1.08	0.79	0.36	0.84	1.81	0.42	0.32	0.75	1.29	0.71	0.54	1.68			100	33.4701	100	112.46	50.7	100	114.18	122.24
	0.11	9.79	1.2	1.17	0.61	0.16	0.53	1.16	0.33	0.52	0.53	0.71	0.45	0.7	0.4	0.78	0.71	0.36	0.44	0.79	0.49	0.71	0.66	1.61			100	30.3121	100	118.27	69.28	100	107.63	103.92
	0.7	2.06	5.09	9.35	1.39	1.13	1.56	1.52	0.97	0.94	1.54	1.65	1.03	1.01	0.46	0.91	1.31	0.34	0.42	0.48	0.91	1.44	0.64	0.9			100	28.9173	100	108.91	76.05	100	108.83	110.44
	1.06	2.87	2.73	6.81	1.25	0.76	1.05	2.23	1.18	0.75	1.06	1.41	0.81	0.94	0.44	0.57	1.02	0.96	0.42	0.73	0.85	1.6	0.68	1.32
	0.6	3.13	4.11	10.01	1.22	1.1	1.15	2	1.1	1.01	0.98	1.31	0.96	1.19	0.44	1.1	0.93	1.12	0.44	0.73	1.05	1.9	0.58	1.07
	0.08	4.27	0.27	22.76	0.98	0.1	1.5	1.58	1.44	2.17	0.86	2.32	1.3	1.18	0.6	1.73	1.24	0.36	0.54	1.16	1.22	1.51	0.9	1.73
	0.5	4.15	0.41	27.4	1.23	1.16	2.34	1.7	1.45	1.43	1.23	1.93	1.53	1.08	0.56	1.54	0.18	0.87	0.72	1.23	1.13	1.5	1.19	1.57
	0.32	5.5	0.99	19.97	1.1	1.32	1.3	1.6	1.34	1.44	1.1	1.87	1.39	1.16	0.74	1.45	1.02	0.91	0.74	0.88	1.21	1.62	1.08	0.99
	3.43	2.37	12.75	3.33	0.65	0.76	0.99	1.62	1.88	0.81	1.24	2.3	1.45	0.83	0.77	1.17	1.06	0.68	0.75		1.26	1.58	1.45	1.36
	4.35	2.65	12.46	2.9	0.95	0.76	0.97	1.61	0.82	0.89	1.14	2.42	0.75	0.92	0.61	1.39	0.75	0.81	0.75		0.5	1.62	1.55	1.52
	4.55	2.38	15.37	3.26	1	0.67	1.37	1.54	1.01	0.89	1.25	2	0.69	0.69	0.74	1.32	0.93	0.65	0.72		0.55	1.61	1.36
	4.86	12.42			1.45	0.67			1.5	1.43			1.77	0.6			1.26	0.6			1.53	0.81
	6.2	14.26			2.08	0.81			1.58	1.04			2.11	0.79			1.68	0.75			2.1	1.25
	5.55	14.47			1.94	0.84			1.77	0.82			1.84	n.d			1.11	n.d			1.66	n.d
	3.49	5.82			1.22	0.45			1.17	0.97			0.93	0.64			0.89	0.76			0.8	0.42
	2.77	6.04			1.36	0.67			1.25	0.79			1.05	0.85			1.24	1.05			1.25	1.52
	3.44	4.82			1.18	0.68			1.27	0.99			1	0.57			0.94	0.73			1.34	1.33
	n.d	2.1			0.63	1.05			0.81	1.26			0.87	0.8			0.98	0.6			0.98	0.37
	0.49	0.89			0.8	1.25			1.09	0.95			0.91	0.65			1.15	0.71			1.56	1.25
	n.d	1.33			0.79	1.22			0.9	1.06			n.d	0.77			n.d	0.77			n.d	0.75
	0.4	3.52			0.92	0.58			1.08	0.75			0.88	0.94			0.45	0.9			0.62	1.78
	0.99	4.03			1.11	0.43			1.15	0.43			0.76	0.83			2.11	0.93			0.76	1.63
	0.74	2.33			0.72	0.43			0.76	0.46			0.6	0.75			1.48	0.96			0.85	1.46
