# Supplementary material for: Metabolic rewiring induced by ranolazine improves melanoma responses to targeted therapy and immunotherapy
Source: Nat Metab. 2023 Aug 10;5(9):1544–62. doi: 10.1038/s42255-023-00861-4 (PMC10513932; doi:10.1038/s42255-023-00861-4)
Supplement: Supplementary file 6 — Data from ROS levels measurements and glucose uptake measurements. [file 42255_2023_861_MOESM6_ESM.xlsx]

## Sheet: Hoja1
	Figure 6c	ROS			Figure 6d	Glucose uptake
		DMSO	RANO			VR	VR_RANO
		0.985536	1.34991			0.998937	1.70529
		1.01446	1.10469			0.938634	1.89951
		1.0098	1.19307			1.06243	2.22234
		0.94845	1.32433
		1.04175	1.24376
