# Supplementary material for: Metabolic rewiring induced by ranolazine improves melanoma responses to targeted therapy and immunotherapy
Source: Nat Metab. 2023 Aug 10;5(9):1544–62. doi: 10.1038/s42255-023-00861-4 (PMC10513932; doi:10.1038/s42255-023-00861-4)
Supplement: Supplementary file 8 — Unprocessed western blots from Fig. 7. [file 42255_2023_861_MOESM8_ESM.xlsx]

## Sheet: Hoja1
	Figure 7b								Figure 7c & j
		MTRP		5MTA		Sperimidine
		VR	VR_RANO	VR	VR_RANO	VR	VR_RANO		VR	VR_RANO	VR	VR_RANO	VR	VR_RANO	VR	VR_RANO	VR	VR_RANO	VR	VR_RANO
		1357610	43357.3	338000	446000	489000	2020000		DMSO	DMSO	SAM50	SAM50	SAM100	SAM100	GSKi 0.05	GSKi 0.05	GSKi 0.2	GSKi 0.2	GSKi 1.0	GSKi 1.0
		1175419	70120.5	300000	345000	706000	1020000		100	106.21	79.3	23.06	48.78	11.74	75.11	12.33	48.78	12.33	45.19	9.26
		763378	22127.9	300000	399000	430000	2850000		100	94.65	58.92	27.66	56.46	11.56	65.22	12.44	70.1	12.44	12.22	11.97
		1055221	68210.4	346000	622000	479000	1350000		100	99.14	80.92	30.31	48.55	8.73	37.57	11.85	15.42	11.85	13.28	8.67
	Figure 7d								Figure 7e
		IFNA1		IFNB1		IFNG			IFNA1			IFNB1			IFNG
		DMSO	SAM	DMSO	SAM	DMSO	SAM		RANO	SAM	RANO+SAM	RANO	SAM	RANO+SAM	RANO	SAM	RANO+SAM
		1	10.17	1	2.06	1	5.1		0.74	1.7	4.1	1.74	1.51	10.61	0.64	1.11	3.43
		1	5.58	1	2.53	1	4.44		0.93	1.8	3.41	1.89	2.6	11.44	0.31	0.72	3.38
		1	4.55	1	2.48	1	3.67		0.82	1.75	6.08	1.03	1.98	7.38	1.5	0.83	5.08
	Figure 7f								Figure 7h & 7n							Figure 7i
		IFNA1		IFNB1		IFNG			-		IFNG		PRMT5i				PD-L1
		VR	VR_RAN	VR	VR_RAN	VR	VR_RAN		VR	VR_RANO	VR	VR_RANO	VR	VR_RANO			VR	VR_RANO
		1	5.16	1	28.5	1	21.78		1	2.64	6.12	6.26	1.42	3.85			3632	6991
		1	3.63	1	34.77	1	22.74		1	2.19	4.18	5.92	1.26	3.75			3724	6994
		1	2.02	1	39.72	1	22.82		1	2.39	5.52	5.18	1.44	3.77			4191	7968
		1	6.76	1	26.7	1	20.07
	Figure 7k
		NLRC5			TAP1			B2M			PSMB9
		A375	VR	VR_RAN	A375	VR	VR_RAN	A375	VR	VR_RAN	A375	VR	VR_RAN
		1	2.05	3.74	1	0.89	1.54	1	0.42	2.6	1	0.77	1.45
		1	2.25	3.9	1	0.83	1.23	1	0.49	2.89	1	0.7	1.39
		1	2.43	3.53	1	0.92	1.35	1	0.56	2.55	1	0.67	1.47
	Figure 7l					Figure 7m
		B2M/MHCI				NLRC5		TAP1		B2M		PSMB9
		VR	VR_RANO			VR/ PRMT5i	VR_RANO/ PRMT5i	VR/ PRMT5i	VR_RANO/ PRMT5i	VR/ PRMT5i	VR_RANO/ PRMT5i	VR/ PRMT5i	VR_RANO/ PRMT5i
		26503	51084			0.61	1.91	1.03	9.03	1.22	2.83	0.99	2.79
		28224	47903			0.82	2.92	1.68	7.95	1.29	3.07	0.8	2.93
		27251	50174			1.05	3.23	1.09	7.79	1.22	2.65	0.81	2.82
