# Supplementary material for: Metabolic rewiring induced by ranolazine improves melanoma responses to targeted therapy and immunotherapy
Source: Nat Metab. 2023 Aug 10;5(9):1544–62. doi: 10.1038/s42255-023-00861-4 (PMC10513932; doi:10.1038/s42255-023-00861-4)
Supplement: Supplementary file 9 — Data from tumour volume measurements and gene expression measurements. [file 42255_2023_861_MOESM9_ESM.xlsx]

## Sheet: Hoja1
Figure 8a										Figure 8b
	Nlrc5		Tap1		B2m		Psmb9				Ifna1		Ifnb1		Ifng		Pd-l1
	DMSO	RANO	DMSO	RANO	DMSO	RANO	DMSO	RANO			DMSO	RANO	DMSO	RANO	DMSO	RANO	DMSO	RANO
	1	5.11	1	1.18	1	1.72	1	3.78			1	3.01	1	3.43	1	0.31	1	2.29
	1	4.54	1	1.15	1	1.63	1	4.88			1	2.39	1	2.26	1	1.39	1	1.71
	1	7.28	1	1.25	1	1.45	1	6.42			1	2.31	1	2.81	1	1.03	1	2.45
Figure 8c	Days	Vehicle					Ranolazine
	8	70.62	49.7	66.89	55.64	105.54	57.39	31.02	70.77	13.77	44.38
	11	132.33	186.3	212.3	166.54	253.43	164.01	172.78	272.88	161.03	57.63
	14	273.73	250.47	216.45	457.63	345.95	269.97	264.9	376.12	306.19	77.06
	17	553.259	449.187	223.622	728.409	715.787	403.466	337.369	625.625	492.349	159.099
	20	728.123	611.558	299.474	1071.42	1155.14	661.215	337.267	1036.91	485.39	314.315
	23	856.45	855.073	412.485	1598.2	1559.07	760.89	470.149	1318.29	935.551	436.027
	26	888.666	922.41	628.573	1713.29	1575.49	973.409	517.653	1409.67	994.568	491.72
Figure 8d										Figure 8e						Figure 8f
	Nlrc5		Tap1		B2m		Psmb9				Ifnb		Ifng				Pd-l1
	vehicle	RANO	vehicle	RANO	vehicle	RANO	vehicle	RANO			vehicle	RANO	vehicle	RANO			vehicle	RANO
	0.878294	1.56489	0.89	1.3	0.715835	1.62616	0.72	1.47			3.54	2.98	11.02	22.36			1.82	1.88
	0.945315	1.84981	1.25	1.39	1.22576	1.84888	1.29	1.82			4.29	2.86	10.03	23.7			2.43	2.43
	0.513663	1.68795	1.1	1.3	0.888751	1.56393	0.79	1.44			3.21	2.45	3.18	22.51			1.91	1.93
	1.24664	1.13543	1.02	1.01	1.47988	1.41289	0.89	1.11			1.2	3.76	3.05	6.19			0.86	1.74
	1.38268	1.49825	1.1	0.95	1.29632	1.31288	1.15	1.02			0.96	2.96	4.16	6.54			1.04	1.7
	1.17824	1.19681	0.96	0.92	1.2772	1.27021	0.95	1.04			0.78	3.58	0.76	5.85			0.74	1.58
	0.278497	0.379024	0.27	0.31	0.406398	0.498148	0.13	0.13			0.42	25.29	0.51	2.46			0.54	1.14
	0.282288	0.505994	0.31	0.37	0.563444	0.643859	0.13	0.23			0.72	40.55	0.43	2.99			0.7	1.3
	0.224137	0.244106	0.27	0.18	0.455581	0.600764	0.13	0.34			0.87	28.35	0.33	2.33			0.65	1.02
	0.661193	1.3675	0.87	1.25	1.09442	1.49802	0.35	1.35			0.43	3.87	0.15	5.37			0.75	1.63
	0.731449	1.36049	1.02	1.55	1.27961	1.25171	0.4	1.5			0.37	5.35	0.29	5.29			1.02	1.62
	0.607385	1.5746	0.93	1.62	1.27894	1.38552	0.43	1.65			0.54	3.35		4.52			0.96	1.71
		1.21533		1.73		1.10959		2.18				2.7		13.05				2.19
		1.35297		1.5		1.4613		2.22				2.02		11.99				2.37
		1.19428		1.62		1.29298		2.13				2.1		13.83				2.03
Figure 8g													Figure 8h
	Days	anti-PDL1					Rano+anti-PDL1							days	Vehicle	Ranolazine	anti-PDL1	Rano + anti-PDL1
	8	88.41	52.78	33.52	92.06	46.74	83.82	27.08	52.62	50.67	75.23			20	1
	11	161.15	144.78	75.64	242.75	150.06	138.04	83.5	111.74	161.22	95.84			20	1
	14	190.38	270.08	125.55	350.8	169.1	193.52	109.65	172.43	211.64	148.99			29	1
	17	277.312	196.637	142.837	528.592	174.535	191.645	173.427	205.683	205.323	179.612			29	1
	20	347.065	198.798	149.562	756.891	205.43	208.792	157.508	82.0752	207.017	182.039			29	1
	23	551.623	99.8124	173.109	930.734	250.538	207.02	144.623	186.509	130.191	202.829			20		1
	26	480.405	52.6681	252.497	1192.38	278.057	225.644	222.205	225.023	180.957	207.803			29		1
	29	564.249	40.5844	310.934	1256.58	423.289	253.005	223.738	259.137	186.397	205.872			29		1
	33	1575.8	8.00007	401.914	1256.58	512.397	549.861	261.312	345.153	277.745	331.067			29		1
	35		3.50149	636.652		738.667	745.782	299.54	526.305	338.889	388.765			29		1
	38		2.248	1284.63		1359.57	783.165	317.983	598.097	363.872	542.234			26			1
	41			1272.01		1490.76	755.85	290.326	699.948	468.325	692.203			33			1
														38			1
														38			1
														40			0
														44				0
							Figure 8l							47				1
Figure 8i								Cd335		Cd8a				47				1
	Days	Vehicle	Rano	anti-PD-L1	Rano + anti-PD-L1			anti-PD-L1	Rano + anti-PD-L1	anti-PD-L1	Rano + anti-PD-L1			48				0
	23	1	1					1.5252	6.67458	1.37184	6.59877			48				0
	26		1					3.77578	7.18017	2.18133	5.91702			48				0
	29	1	1					1.40576	2.82269	1.66678	2.54718
	30							3.13444		1.15886
	32		1					0.625995		1.91441
	32	1						0.066228		0.633595
	32	1
	32	1
	32	1
	33
	35		1
	35		1
	34			1
	37			1
	38
	39
	40			1	1
	41
	43			1
	43			1	1
	44
	45
	46			1	1
	47
	48
	49			1	1
	50
	52			1
	52			1
	52			1
	55				1
	55				1
	56
	57
	58				1
	59				1
	64				1
	73				0
	73				0
	73				0
