# Supplementary material for: Metabolic rewiring induced by ranolazine improves melanoma responses to targeted therapy and immunotherapy
Source: Nat Metab. 2023 Aug 10;5(9):1544–62. doi: 10.1038/s42255-023-00861-4 (PMC10513932; doi:10.1038/s42255-023-00861-4)
Supplement: Supplementary file 10 — Data from gene expression measurements. [file 42255_2023_861_MOESM10_ESM.xlsx]

## Sheet: Hoja1
	Ext Figure 1a		A375		VR
		BRAFi (µM)	mean	SD	mean	SD
		0	100	0.99539	100	1.10235
		0.2	28.39	0.72763	97.67	1.53484
		0.5	11.83	0.243349	81.38	2.03868
		1	5.7	0.154474	52.28	1.7864
		2.5	5.83	0.140644	41.51	1.66386
		5	6.61	0.117518	41.22	1.45627
	Ext Figure 1b
	melanoma state
	control	DUSP6 1	2	3	MITF	2	3	AXL	2	3	NGFR	2	3	CD36	2	3
	1	0.6261	0.5988	0.3988	2.69	3.89	2.43	0.23	0.2892	0.5285	2.13	2.48	1.61	212.31	1251.98	1640.59
	1	0.6174	0.7078	0.4605	2.91	4.11	2.77	0.26	0.2852	0.5946	2.55	2.99	1.4	290.02	1629.26	1992
	1	0.569	0.7407	0.3462	2.57	5.03	2.99	0.25	0.2892	0.6373	2.43	3.63	1.48	278.2	1398.83	1897.65
	FAO
	control	PPARGC1A 1	2	3	PPARA	2	3	CPT1A	2	3	ACOX1	2	3	ACADS	2	3	EHHADH	2	3
	1	0.7	1.4	5.03	1.54	1.4	1.61	0.97	1.23	1.21	1.07	1.46	1.05	5.46	4.84	1.78	2.09	1.87	2.2
	1	0.16	1.71	7.85	1.63	1.71	1.5	1.13	1.39	1.54	1.62	1.6	1.32	5.05	6.22	2.47	1.71	2.09	1.76
	1	0.39	1.35	14.29	1.82	1.35	1.6	1.29	1.45	1.62	1.52	1.31	3.62	4.87	4.98	2.29	1.45	2.54	1.92
	glycolysis
	control	GLUT3 1	2	3	HK2	2	3	GPI	2	3	ENO1	2	3	PKM2	2	3
	1	0.54	1.3	1.26	0.78	0.7	0.73	0.93	1.42	1.73	0.42	0.42	0.41	0.13	0.13	0.13
	1	0.49	1.64	1.6	1.19	1.18	0.8	1.36	1.38	1.53	0.33	0.41	0.41	0.13	0.15	0.13
	1	0.49	1.39	1.3	0.82	0.98	0.45	1.4	1.37	1.39	0.38	0.38	0.41	0.13	0.15	0.12
