# Supplementary material for: Metabolic rewiring induced by ranolazine improves melanoma responses to targeted therapy and immunotherapy
Source: Nat Metab. 2023 Aug 10;5(9):1544–62. doi: 10.1038/s42255-023-00861-4 (PMC10513932; doi:10.1038/s42255-023-00861-4)
Supplement: Supplementary file 11 — Data from colony formation assays, gene expression measurements, ECAR and metabolomics. [file 42255_2023_861_MOESM11_ESM.xlsx]

## Sheet: Hoja1
	Ext Figure 2b										Ext Figure 2c
		normailzed OCR									A375 DMSO			A375 20µM ETO			VR DMSO			VR 20µM ETO
	Time (minutes)	AP1		AP1 ETO20		VR VEH		VR ETO20			Basal Respiration	Maximal Respiration	ATP Production	Basal Respiration	Maximal Respiration	ATP Production	Basal Respiration	Maximal Respiration	ATP Production	Basal Respiration	Maximal Respiration	ATP Production
	1.59112	22.9417	23.3423	20.6992	17.5498	40.2261	32.8977	31.0563	28.1848		9.85	11.95	7.22	8.17	11.65	5.49	25.81	26.92	18.8	19.76	27.71	13.58
	8.17893	21.2515	22.5437	19.3129	16.5328	36.5304	31.6224	28.1369	26.98		10.64	14.33	7.34	6.72	11.6	4.1	21.95	20.6	17.15	18.43	20.44	12.99
	14.7667	20.823	22.1081	19.2393	16.1923	34.9871	30.3512	27.4562	25.6775		8.9	14.82	6.84	6.12	11.83	3.26	23.65	29.04	18.05	20.6	27.32	11.94
	21.4419	13.6066	14.7666	13.749	12.0883	16.1874	13.2006	13.873	12.6925		9.34	16.35	6.19	6.48	11.01	3.42	23.84	32.75	15.7	22.22	31.14	12.55
	28.0391	14.3505	15.7469	14.5693	12.6553	17.2975	14.2132	14.3179	13.3213
	34.6321	15.1631	16.6481	15.2188	13.2269	18.8888	15.1875	14.7698	14.6001		Ext Figure 2e
	41.3057	22.9214	25.7902	22.7261	21.0771	36.095	31.0003	32.4073	27.6916
	47.9139	22.0781	24.6169	21.5499	19.713	31.7099	26.5868	28.5322	24.1553		SCN7A			SCN5A
	54.5203	21.6721	24.2604	20.8328	18.6748	31.4957	27.1974	29.5945	24.5116		A375	VR	cardiomyocytes	A375	VR	cardiomyocytes	MDA 231
	61.2054	10.9718	11.4641	11.0726	9.4753	10.3004	8.99964	9.38682	8.09833		1.06	1.4	589.23	0.67	0.28	512.22	1825.68
	67.8139	10.9054	11.8259	11.3276	9.84408	9.40111	8.8527	8.00251	7.23247		0.64	3.66	683.44	0.61	0	726.08	1746.82
	74.4347	11.0014	11.672	11.4903	9.63509	9.17231	8.39925	7.69286	7.25149		1.49	1.76	473.15	2.44	0	402.9	1407.33
	Ext Figure 2d										Ext Figure 2f
	A375P D	ETO 20	ETO 40	A375VR D	ETO 20	ETO 40					Scn5a				SCN5A
	101.763	89.4833	81.0334	103.578	49.2844	27.8175					5555	YUMM1.7	FCT	mycardiocytes	WM9	WM9VR	501mel	501melVR	MDA 231
	101.702	80	81.7933	104.383	47.0483	27.6386					1	0.454711	0.325866	4412.65	1.33	0.53	0.98	0.36	2661.31
	96.383	87.9939	82.31	108.587	46.9589	31.5742					1	0.735973	1.70645	5479.18	0.78	0.28	1.58	2.08	2045.61
	96.6565	88.6018	81.7325	109.034	46.5116	30.6798					1	1.29098	0.829002	4535.47	0.97	1.27	0.64	2.65	2404.01
	101.641	83.465	80.9119	87.3882	45.3488	27.2809
	101.672	83.5562	80.3647	87.2093	45.3488	28.2648								Ext Figure 2h						Ext Figure 2i
														WM9 D	WM9100	WM9VR D	RANO50	RANO100		WM9VR D	RANO25
	Ext Figure 2g													98.9116	97.0194	96.7846	60.2358	48.4995		100	73.492
														101.222	96.7683	87.5134	86.0129	52.358		102.271	76.3942
	A375 DMSO			A375 100µM RANO			VR DMSO			VR 100µM RANO				99.866	93.6537	117.095	79.1533	46.9453		100.891	68.7121
	Basal Respiration	Maximal Respiration	ATP Production	Basal Respiration	Maximal Respiration	ATP Production	Basal Respiration	Maximal Respiration	ATP Production	Basal Respiration	Maximal Respiration	ATP Production
	15.95	21.38	9.63	7.19	4.87	3.73	25.33	43.29	15.65	20.61	15.75	8.33
	13.36	18.75	7.33	7.62	4.79	3.26	28.49	36.6	17.55	22.62	18.26	8.66
	15.9	22	8.77	6.97	3.95	3.25	24.73	42.29	15.68	17.7	13.5	10.86
	Ext Figure 2j													Ext Figure 2k
	501mel D	RANO50	RANO100	5555 D	RANO50	RANO100	YUMM 1.7 D	RANO50	RANO100	FCT1 D	RANO50			DMSO	5 weeks	week1	week2
	101.242	74.9068	71.9876	100.231	81.0769	41.4615	131.611	18.9463	15.2482	109.898	19.0514			92.13	35.9	61.405	86.83
	107.578	81.8012	56.7702	100.731	80.6923	49.5	81.003	17.7305	14.7923	93.7279	20.8742			104.78	43.495	77.19	84.565
	100.067	62.4501	76.5646	99.1538	82	57.1538	87.4873	17.0719	15.3495	96.374	42.2775			103.13	44.22	73.575	78.995
	108.921	83.4887	49.4674
