# Supplementary material for: Metabolic rewiring induced by ranolazine improves melanoma responses to targeted therapy and immunotherapy
Source: Nat Metab. 2023 Aug 10;5(9):1544–62. doi: 10.1038/s42255-023-00861-4 (PMC10513932; doi:10.1038/s42255-023-00861-4)
Supplement: Supplementary file 12 — Data from gene expression measurements. [file 42255_2023_861_MOESM12_ESM.xlsx]

## Sheet: Hoja1
Ext Figure 3b
MITFlow	ACOT11	NGFR	AXL	ACOT2	ACOT7	SLC25A20	ETFB	HADHA	JUNB	CPT1A	ACADVL	ACOT9	ACAD9	ACAT1	ACAD11	ACADM	ABCD3	PARG
	3.09368	2.91952	1.96726	1.62236	1.53868	1.42374	1.26252	1.21396	1.19645	0.924315	0.923348	0.744113	0.659675	-1.11611	-1.37133	-1.93121	-2.03074	-2.43367
MITF high	PPARGC1A	CROT	HADHB	ACAT1	PPARG	ACADM	ACADM	ACOX1	ACAD11	DECR1	ACADVL	ETFB	ACOT7	NGFR
	2.69766	1.38855	1.38694	1.31084	1.13163	0.898162	0.820063	0.79288	0.697158	0.541607	-0.49439	-0.564071	-0.846157	-2.03042
