# Supplementary material for: Metabolic rewiring induced by ranolazine improves melanoma responses to targeted therapy and immunotherapy
Source: Nat Metab. 2023 Aug 10;5(9):1544–62. doi: 10.1038/s42255-023-00861-4 (PMC10513932; doi:10.1038/s42255-023-00861-4)
Supplement: Supplementary file 13 — Data from tumour volume measurements and gene expression measurements. [file 42255_2023_861_MOESM13_ESM.xlsx]

## Sheet: Hoja1
Ext Figure 4b
	day 40		day 44
	BRAFi	combo	BRAFi	combo
	25.48	85.54	14.79	73.71
	211.84	141.6	115.93	213.96
	29.85	34.94	16.7	36.81
	380.62	91.75	304.52	118.96
	137.57	15.04	181.96	54.52
	70.21	35.69	61.64	18.64
	118.4	11.6	180.55	11.72
	94.37	74.07	123.22	99.6
	247.99	34.53	511.59	37.27
	68.02	48.84	42.35	61.81
	351.4		462.23
	479.78		654.11
Ext Figure 4a
	VEHICLE												RANOLAZINE												VEMURAFENIB (BRAFi)												BRAFi-RANO
DAYS	1	2	3	4	5	6	7	8	9	10	11	12	1	2	3	4	5	6	7	8	9	10	11	12	1	2	3	4	5	6	7	8	9	10	11	12	1	2	3	4	5	6	7	8	9	10	11	12
3	61.13	33.13	31.31	61.03	44.52	57.99	32.84	36.94	98.06	54.34	80.73	32.48	53.97	55.7	49.58	39.58	51.11	65.05	43.27	48.58	30.03	54.88	50.86	58.12	85.6	48.27	55.37	57.69	58.32	24.8	61.91	41.29	55.51	55.3	30.88	45.24	34.63	35.71	59.09	34.5	43.15	38.95	69.8	60.88	35.33	63.17	52.71	71.53
6	67.04	60.34	63.61	59.97	31.88	81.14	69.36	48.18	68.25	71.68	43.66	68.31	39.91	104.67	66.25	67.96	41.16	90.67	44.63	51.18	40.89	85.61	42.37	46	75.72	30.39	87.43	63.53	66.24	34.31	45.21	45.7	75.18	67.37	68.97	80.78	32.34	41.61	65.81	63.36	73.05	55.93	82.45	43.84	43.34	88.27	70.3	93.69
7	92.8	62.83	90.16	66.99	45.71	88.69	68.22	49.13	84.83	64.57	52.27	72.3	32.87	96.06	62.27	68.25	60.23	110.52	42.84	50.09	42.7	78.25	52.88	51.86	92.23	38.45	77.57	74.03	65.74	39.76	56.01	54.37	77.05	60.68	63.7	73.59	80.02	48.72	63.19	63.59	63.1	55.7	73.52	68.14	33.47	75.43	65.59	76.32
10	115.53	68.22	85.16	74.83	56.23	115.51	51.88	53.46	93.54	87.32	64.33	85.67	55.24	111.06	60.36	76.72	40.74	73.44	46.49	65.43	39.07	43.71	39.56	48.68	29.6	29.6	91.91	33.85	43.51	29.21	48.51	35.04	71.88	46.58	63.18	43.21	45.93	26.54	33	40.03	34.06	24.94	39.32	36.54	31.25	62.29	46.95	71.73
13	102.46	93.66	96	98.26	44.04	78.07	92.69	59.58	98.86	117.44	65.59	103.72	61.64	110.38	67.96	73.69	44.49	82.48	54.41	68.73	57.69	72.97	46.85	70.31	79.26	35.52	116.37	68.14	53.15	83.05	35.71	36.87	75.73	30.3	62.93	86.36	61.38	30.41	51.26	53.78	56.48	51.86	68.1	37.57	31.71	102.04	63.93	87.23
15	100.01	79.6	94.41	93.52	27.32	47.4	119.99	56.86	137.42	126.75	55.24	68.85	95.52	115.69	92.06	61.01	40.72	60.76	62.03	54.51	42.73	63.75	71.45	76.31	49.4	47.06	65.13	47.78	60.02	72.2	41.77	25.97	66.32	35.88	45.93	67.85	41.13	20.17	45.43	42.74	22.07	45.91	62.78	30.72	40.41	78.12	51.96	90.02
17	95.73	86.01	112.01	130.7	55.49	84.69	98.71	72.38	182.54	158.03	53.18	101.07	86.47	161.8	81.35	90.43	55.67	64.32	57.94	57.79	38.73	93.73	70.12	124.18	35.87	50.12	66.19	57.88	52.89	80.2	36.67	26.28	75.73	32.24	70.5	56.78	41.9	11.01	55.77	38.16	25.85	60.47	50.69	42.12	30.08	72.98	43.62	105.17
20	84.12	72.65	143.94	174.54	34.82	51.41	135.59	68.97	254.28	177.18	54.33	122.9	113.91	191.29	71.84	106.71	58.55	54.47	63.34	51.2	58.71	105.49	74.27	139.38	39.75	55.23	59.2	69.75	67.9	73.92	50.61	37.99	91.16	29.98	73.45	58.24	37.92	17.49	49.05	53.5	22.68	32.11	62.8	50.77	50.61	76.35	76.8	73.45
22	91.82	70.37	195.78	241.38	17	42.5	153.5	80.87	369.65	298.41	53.03	89.05	184.23	227.64	70.46	150.73	46.45	59.84	71.6	64.54	75.49	162.64	144.38	222.37	30.38	52.18	43.1	56.15	71.81	60.48	58.87	27.8	94.75	58.97	82.5	56.47	47.48	14.04	42.45	50.85	21.34	29.96	48.05	71.96	56.14	78.28	73.48	100.36
24	95.04	94.97	244.71	333.34	10.75	78.77	177.58	108.11	391.41	432.83	51.08	129.53	316.62	396.66	89.5	179.18	82.8	110.66	82.09	67.48	106.42	228.68	285.48	303.99	31.33	41.58	48.15	74.69	79.79	50.12	56.08	29.76	131.99	23.64	41.45	54.99	30.16	9.05	29.78	36.1	21.1	37.93	66.31	65.34	22.49	98.27	83.41	79.86
27	75.31	82.55	391.07	570.95	15.95	68.46	256.37	145.9	583.99	845.25	53.39	146.29	651.67	754	152.19	185.05	127.73	144.1	142.27	73.33	195.67	405.84	471.28	477.33	20.25	73.14	58.54	112.23	67.13	42.2	64.08	30	109.26	31.9	60.19	64.7	18.92		38.68	34.19		56.32	55.25	44.19	9.06	126.83	71.06	69.69
29	82.39	104.92	547.82	748.01	24.2	123.34	273.66	391.8	821.33	1092.75	96.92	225.95	832.05	884.63	171.76	252.7	183.4	187.3	142.88	73.26	199.05	445.85	537.56	576.47	29.81	79.45	41.36	148.33	113.61	58.78	50.1	22.2	143.87	26.85	82.53	73.74	23.6		42.77	45.06		49.37	72.65	44.75	21.51	98.75	62.23	58.93
31	113.2	134.4	520.14	804.7	28.29	125.55	302.43	534.49	1064.35	1087.81	81.19	323.64	1033.78	839.64	268.5	300.73	243.84	259.61	160.36	122.22	285.59	609.52	677.89	710.46	30.55	61.7	36.37	136.36	92.73	48.76	96.92	31.66	147.51	37.5	98.76	81.93	23.97		42.29	33.56		64.48	45.6	29.98	21.11	66.34	46.48	58.49
34	141.46	158.84	520.14	804.7	64.37	187.73	415.26	514.18	1064.35	1087.81	185.9	556.99	1033.78	839.64	287.47	432.82	391.57	421.44	235.31	158.48	399.37	664.91			50.28	47.21	51.01	138.32	112.6	36.39	48.86	24.82	186.33	35.52	99.41	86.84	15.83		62.98	19.01		77.87	32.04	24.51	12.23	48.82	32.99	43.81
37	160.69	227.93	520.14	804.7	119.46	553.29	568.58	878.15	1064.35	1087.81	250.55	977.19			568.43	648.1	536.7	654.28	281.14	279.92	580.22	814.61			n.d	96.36	23.73	215.21	96.54	48.15	82.6	55.51	182.34	54.47	162.77	218.39	46.8		58.32	47.35		49.82	25.31	28.37	10.24	63.65	30.46	44.44
40																									25.48	211.84	29.85	380.62	137.57	70.21	118.4	94.37	247.99	68.02	351.4	479.78	85.54		141.6	34.94		91.75	15.04	35.69	11.6	74.07	34.53	48.84
42																									24.55	161.37	29.93	358.62	160.9	70.87	144.42	111.57	396.55	49.41	341.02	561.05	86.17		158.23	59.27		87.22	18.64	59.12	18.4	101.86	32.59	64.1
44																									14.79	115.93	16.7	304.52	181.96	61.64	180.55	123.22	511.59	42.35	462.23	654.11	73.71		213.96	36.81		118.96	18.64	54.52	11.72	99.6	37.27	61.81
47																									30.56	233.83	29.36	356	252.39	127.09	215.72	229.3	600.99	53.78	548.42	774.33	83.04		372.69	53.05		182.85	18.64	68.95	48.27	122.05	49.79	67.38
50																									31.49	172.79	39.16	282.01	457.85	164.27	364.95		1021.91	63.58	969.06		141.09		492.66	125.33		459.4	18.64	102.5	62.76	198.05	82.15	81.47
54																									59.73		48.5		701.13	226.37	620.99		1192.6	134.37	1391.06		202.29		760.2	216.38		654.07	23.26	90.38	104.35	260.33	78.76	172.85
Ext Figure 4c-e
	VEHICLE													RANOLAZINE														VEMURAFENIB (BRAFi)																BRAFi-RANO
DAYS	1	2	3	4	5	6	7	8	9	10	11	12	13	1	2	3	4	5	6	7	8	9	10	11	12	13	14	1	2	3	4	5	6	7	8	9	10	11	12	13	14	15	16	1	2	3	4	5	6
7	23.96	44.07	28.97	69.19	73.62	32.74	45.63	0	14.66	13.6	45.01	32.17	22.83	4.16	88.19	56.15	9.52	4.01	28.32	58.83	58.95	60.02	35.05	0	35.96	52.8	11.77	7.08	7.99	37.5	20.49	5.31	4.16	10.46	18.1	4.16	32.68	29.92	28.76	26.26	20.99	22.06	21.48	56.2	22.51	154.69	14.2	25.49	4.16
8	14.06	n.d	30.94	93.18	115.53	41.1	52.84	0	209.56	87.12	161.8	37	28.34	16.32	50.18	40.2	41.15	91.61	64.93	152.71	154.7	36.96	38.13	16.83	n.d	33.77	54.44	55.36	57.51	44.43	52.39	33.44	18.72	68.87	28.18	24.73	42.41	47.84	94.31	57.97	57.95	29.52	46.46	121.15	44.64	94.96	62.32	37.86	37.33
9	28.76	46.16	61.04	113.07	93.36	47.24	49.99	12.82	51.32	32.64	119.94	25.52	76.99	21.88	49.49	45.35	33.21	13.13	41.12	199.6	135.63	48.87	36.14	4.18	25.38	28.6	30.7	21.04	12.08	30.38	48.76	46.65	9.99	25.97	30.05	18.31	16.35	18.35	75.5	24.26	20.05	54.37	34.85	57.86	30.72	32.35	49.93	17.78	22.38
10	12.51	19.54	59.02	203.4	152.92	34.78	71.68	30.94	90.96	55.47	194.07	35.97	98.25	13.2	61.09	53.61	54.8	29.28	63.84	264.53	193.09	80.65	35.73	n.d.	54.52	49.87	98.92	25.5	22.59	35.41	38.24	32.09	16.14	14.13	27.45	48.75	31.21	42.33	42.4	31.28	31.08	29.36	20.65	76.83	46.54	67.71	37.51	16.8	10.76
11	52.69	73.94	99.35	n.d	198.88	47.22	104.72	74.05	210.43	92.91	154.63	55.69	124.22	30.48	99.89	126.46	76.13	43.94	67.95	408.73	213.51	89.24	60.91	16.04	28.81	42.67	84.22	22.54	25.22	34.77	59.04	36.06	19.84	19.69	53.62	18.92	44.23	35.56	61.8	30.66	45	18.91	35.4	100.19	37.29	66.99	46.48	40.6	55.9
14	71.51	152.75	99.87	250.1	340.41	80.56	156.52	106.62	137.08	150.32	256.18	84.46	151.76	49.5	186.77	155.65	95.07	50.51	131.64	526.22	429.15	76.25	36.54	36.48	59.55	48.43	50.45	37.6	26.45	58.49	99.79	56	35.22	40.1	50.05	53.83	51.43	38.23	84.3	70.55	66.6	31.42	56.47	111.21	65.91	70.8	51.66	66.67	65.72
15	124	139.46	134.92	277.01	421.32	96.97	164.81	153.55	253.86	145.05	285.98	119.45	124.9	58.36	105.08	97.58	27.91	24.33	101.54	440.14	418.71	68.69	73.15	159.33	62.4	29.91	46.09	54.83	4.16	45.48	57.7	24.49	27.83	30.75	39	25.37	31.72	40.59	117.18	62.93	56.89	35.05	33.03	57.23	55.33	61.47	22.94	53.6	54.75
16	197.37	140.95	173.06	435.36	487.13	180.01	193.36	230.78	368.65	144.12	439.5	125.84	194.67	66.14	198.75	159.49	101.52	35.96	113.2	407.21	424.34	102.32	93.14	157.09	121.87	62.87	57.53	24.39	4.16	37.43	64.01	60.3	41.3	20.13	39.41	27.62	35.07	40.64	96.48	72.99	83.82	20.67	46.76	82.62	40.01	53.96	27.21	105.89	39.94
17	233.36	178.51	141.02	608.95	691.57	167.27	178.55	239.23	346.1	165.87	453.65	144.6	189.37	54.28	245.79	192.41	161.82	69.85	185.54	829.58	801.37	88.47	137.78	73.17	215.31	117.25	84.19	18.19	4.16	45.37	61.95	51.83	25.1	20.02	49.83	19.36	41.43	28.66	57.87	36.54	29.96	10.06	13.57	95.51	29.38	46.31	22.57	25.29	58.83
18	399.6	226.43	337.33	730.52	832.9	222.62	278.95	350.17	484.16	156.27	988.74	227.56	256.35	86.14	213.06	211	168.84	47.17	163.47	907.86	1014.18	164.42	109.5	81.85	201.27	53.59	89.47	28.83	n.d	53.88	48.36	38	36.33	14.28	30.59	51.97	21.03	29.73	82.47	45.71	72.26	25.77	24.53	67.36	59.67	55.08	21.41	31.76	30.78
21	467.59	341.12	427.31	600.27	948.56	383.24	425.67	880.56	623.64	148.1	1052.19	285.54	264.35	104	320.24	188.25	205.19	96.39	253.41	1515.25	1626.57	156.46	146.44	1322.91	344.36	116.86	103.46	29.23	n.d	22.3	56.13	17.48	52.05	22.55	41.73	90.67	45.59	41.64	88.95	93.75	85.67	28.31	36.01	119.58	65.44	84.99	47.06	44.57	41.54
22																												45.93	n.d	74.96	107.62	84.05	135.67	42.21	48.23	115.03	90.79	57.81	121.17	112.18	163.36	28.72	61.03	196.52	81.6	176.36	45.84	122.14	88.45
23																												68.82	n.d	67.1	130.64	85.53	170.79	47.36	40.25	141.14	83.59	71.34	93.84	111.31	83.42	30.84	67.52	200.08	52.61	192.16	78.27	147.53	91.39
24																												76.42	n.d	52.78	110.37	97.56	199.25	33.94	33.31	201.1	62.87	59.59	84.45	96.07	128.05	28.39	42.56	132.64	65.47	87.85	48.17	143.96	37.31
25																												112.27	46.66	102.17	190.21	138.5	407.4	26.77	35.91	312.75	106.54	56.85	99.39	149.48	171.6	45.12	74.77	139.43	35.59	127.14	47.55	81.56	48.38
26																												159.96	44.54	150.42	160.99	111.79	438.81	34.67	39.78	326.4	117.94	63.75	134.49	156.27	213.26	85.28	57.82	133.71	33.97	202.42	72.54	56.94	65.53
27																												166.16	59.02	164.44	227.81	168.24	472.28	37.56	70.34	316.95	174.05	48.21	163.34	241.17	209.2	57.13	63.31	82.67	58.33	151.19	61.13	79.78	49.26
28																												198.61	66.24	151.53	159.11	79.54	232.44	33.9	85.38	374.13	138.26	42.64	134.39	160.27	148.86	34.72	34.71	183.85	38.14	239.52	57.48	80.55	56.26
29																												215.47	103.94	203.95	187.54	124	391.48	57.06	89.4	549.74	225.89	84.28	197.27	263.44	332.27	65.09	82.62	219.29	74.11	215.33	80.96	206.74	93.48
30																												253.89	155.49	221.04	202.75	144.84	489.07	87.55	87.74	642.79	248.61	111.18	257.73	310.99	367.49	51.45	80.09	200.19	67.16	392.73	118.41	147.16	66.84
31																												285.41	133.79	233.74	234.83	158.67	485.53	103.25	69.9	581.33	296.71	92.74	456.16	292.6	361.25	20.31	47.56	169.27	84.02	543.82	155.53	107.18	85.23
32																												396.86	189.5	270.58	392.39			88.66	181.93	622.76	351.33	135.62	360.43	391.98	500.51	33.14	104.21	159.01	105.37	617.99	132.59	88.29	50.98
33																												482.96	389.83	439.96	442.62			122.39	163.74	928.87	371.66	146.13	586.03	470.23	722	63.25	81.31	280.36	110.75	767.52	137.66	131.14	81.41
34																												747.62	405.39	488.19	600.29			135.29	192.16	942.04	589.95	198.86	819.11	823.19	790.37	70.27	84.44	286.19	115.32	797.37	185.06	132.2	80.77
35																												696.29	435.94	535.62	684.17			147.06	208.63	1517.94		416.27	1061.83	1158.26	1150.27	47.81	128.15	286.41	120.12	802.79	188.78	105.07	88.16
36																												877.78	588.65	551.56	843.06			157.31	220.75									335.97	152.66	1104.56	190.47	142.8	82.88
37																														578.15	1043.97			181.54	307.04									330.41	195.26			179.4	91.82
38																																		202.94	300.61									399.95	236.19			169.9	89.6
39																																		221.09	317.65									418.92	293.87
40																																		285.27	315.49									427.01	258.65
Ext Figure 4f							Ext Figure 4g						Ext Figure4h
		VEH	RANO	BRAFi	BRAFi/RANO			day 34		day 35				MITF				NGFR				AXL
	24			1				BRAFi	combo	BRAFi	combo			vehicle	BRAFi	RANO RESP	RANO NON	vehicle	BRAFi	RANO RESP	RANO NON	vehicle	BRAFi	RANO RESP	RANO NON
	24			1				747.62	286.19	696.29	286.41			0.24	21.23	23.48	0.25	1.58	0.64	2.26	1.86	0.3	0.35	0.77	2.46
	24			1				405.39	115.32	435.94	120.12			0.48	24.41	31.29	0.22	1.99	0.81	3.45	1.38	0.39	0.47	0.84	2.19
	24			1	0			488.19	797.37	535.62	802.79			0.34	20.43	31.83	0.27	1.56	0.66	3.35	1.45	0.3	0.36	0.98	2.41
	24			1	0			600.29	185.06	684.17	188.78			3.05	92.46	27.52	1.93	0.88	0.34	2.9	6.31	1.72	5.08	0.54	1.07
	24			1	1			135.29	132.2	147.06	105.07			2.24	89.6	23.26	1.3	0.94	0.43	2.11	4.93	1.65	5.38	0.53	0.78
	25			1	1			192.16	80.77	208.63	88.16			1.72	95.92	21.27	1.31	0.78	0.41	1.93	6.54	1.68	5.53	0.47	1.22
	25			1				942.04	66.35	1517.94	55.98			0.81	86.7	3	28.79	1.42	23.12	3.28	0.63	3.22	0.74	1.53	0.86
	25			1				589.95	16.64	416.27	10.39			0.38	79.38	2.12	34.7	1.31	23.01	3.14	0.76	2.64	0.71	1.49	0.86
	25			1				198.86	165.29	1061.83	136.29			0.31	80.89	3.19	25.08	1.09	24.74	2.9	0.5	2.94	0.64	1.7	0.7
	29			1				819.11	51.93	1158.26	63.34			0.36	1.76	9.54	38.8	0.27	2.22	3.21	10.59	0.19	1.7	2.28	0.64
	30			1	1			823.19	393.18	1150.27	533.71			0.71	2.54	6.33	41.8	0.4	2.09	2.64	10.74	0.28	1.78	1.89	0.98
	31			1				790.37	121.17	47.81	91.23			0.97	1.23	8.05	44.23	0.45	2.22	2.66	9.19	0.3	1.61	1.86	0.97
	32			1				70.27	179.11	128.15	226.62			5.63	66.19			1.79	0.89			2.47	0.47
	32			1				84.44	96.24		76.2			4.86	63.53			1.75	1.04			2.61	0.48
	32			0										4.35	59.96			1.42	2.57			2.18	0.42
	26				1									0.92	77.32			0.62	1.06			0.47	3.12
	27				1									0.55	69.25			0.49	1.16			0.43	2.78
	30				1									1.15	71.56			0.53	1.25			0.41	2.98
	31				1									0.45	1.27			1.38	0.49			1.77	2.16
	34				1									0.34	0.71			1.47	0.37			2.34	1.67
	36				1									n.d	1.02			n.d	0.52			n.d	2.24
	38				1									1.61	1.66			1.29	1.96			1.28	2.05
	40				1									2.19	0.95			1.18	1.75			1.43	1.96
	40				0									2.38	1.43			1.44	1.62			1.59	1.94
	40				0
	40				0
	10	1
	10	1
	11	1
	11	1
	15	1	1
	16	1	1
	16	1
	16	1
	16	1
	16	1
	16	1
	17	1	1
	17	1	1
	18	1	1
	8		1
	8		1
	11		1
	14		1
	14		1
	22		1
	22		1
	22		1
	22		1
[truncated: 8 more columns]
