# Supplementary material for: Metabolic rewiring induced by ranolazine improves melanoma responses to targeted therapy and immunotherapy
Source: Nat Metab. 2023 Aug 10;5(9):1544–62. doi: 10.1038/s42255-023-00861-4 (PMC10513932; doi:10.1038/s42255-023-00861-4)
Supplement: Supplementary file 14 — Data from tumour volume measurements. [file 42255_2023_861_MOESM14_ESM.xlsx]

## Sheet: Hoja1
	Ext Figure 7a
		NLRC5		TAP1		B2M		PSMB9			IFNA1		IFNB1		IFNG		PD-L1
		DMSO	RANO	DMSO	RANO	DMSO	RANO	DMSO	RANO		DMSO	RANO	DMSO	RANO	DMSO	RANO	DMSO	RANO
		1	0.68	1	1.2	1	2.78	1	2.72		1	1.64	1	1.1	1	2.65	1	7.5
		1	0.97	1	1.92	1	2.84	1	3.74		1	2.15	1	1.46	1	2.89	1	8.34
		1	0.72	1	1.89	1	2.49	1	1.77		1	2.12	1	1.39	1	2.09	1	7.86
	Ext Figure 7b
		Nlrc5		Tap1		B2m		Psmb9			Ifna1		Ifnab1		Ifng		Pd-l1
		DMSO	RANO	DMSO	RANO	DMSO	RANO	DMSO	RANO		DMSO	RANO	DMSO	RANO	DMSO	RANO	DMSO	RANO
		1	6.11	1	1.9	1	1.92	1	0.42		1	4.32	1	5.75	1	1.25	1	3.62
		1	6.37	1	1.95	1	2.19	1	1.36		1	5.04	1	2.95	1	2.28	1	4.25
		1	4.17	1	1.94	1	2.18	1	0.15		1	2.42	1	5.7	1	1.31	1	3.56
	Ext Figure 7c
		VEHICLE					RANOLAZINE					VEMURAFENIB (BRAFi)									BRAFi/RANO
		8	17	23	26	29	8	17	23	26	29	8	17	23	26	29	33	35	38	41	8	17	23	26	29	33	35	38	41
		70.62	553.259	856.45	888.666	1300.96	57.39	403.466	760.89	973.409	892.236	88.41	277.312	551.623	480.405	564.249	1575.8				83.82	191.645	207.02	225.644	253.005	549.861	745.782	783.165	755.85
		49.7	449.187	855.073	922.41	892.884	31.02	337.369	470.149	517.653	626.051	52.78	196.637	99.8124	52.6681	40.5844	8.00007	3.50149	2.248		27.08	173.427	144.623	222.205	223.738	261.312	299.54	317.983	290.326
		66.89	223.622	412.485	628.573	782.27	70.77	625.625	1318.29	1409.67	1398.9	33.52	142.837	173.109	252.497	310.934	401.914	636.652	1284.63	1272.01	52.62	205.683	186.509	225.023	259.137	345.153	526.305	598.097	699.948
		55.64	728.409	1598.2	1713.29	1713.29	13.77	492.349	935.551	994.568	1018.7	92.06	528.592	930.734	1192.38	1256.58					50.67	205.323	130.191	180.957	186.397	277.745	338.889	363.872	468.325
		105.54	715.787	1559.07	1575.49	1575.49	44.38	159.099	436.027	491.72	598.205	46.74	174.535	250.538	278.057	423.289	512.397	738.667	1359.57	1490.76	75.23	179.612	202.829	207.803	205.872	331.067	388.765	542.234	692.203
	Ext Figure 7d
		days	vehicle					RANO					PDL1					PDL1+RANO
		0	100	100	100	100	100	100	100	100	100	100	100	100	100	100	100	100	100	100	100	100
		8	107.111	99.5652	102.137	102.222	100	99.2308	105.106	102.128	98.8048	102.5	102.609	102.941	106.912	99.5833	97.8723	105.195	104.867	103.175	103.306	101.681
		20	112	103.913	104.701	105.778	101.288	103.846	109.362	111.915	105.179	104.583	106.522	107.983	112.442	100.833	101.702	112.554	110.177	108.333	109.917	106.723
		29	113.333	106.087	105.983			106.154	115.745	115.319	114.343	108.75	110.435	110.084	117.051	102.5	102.979	112.987	118.142	111.508	113.223	115.966
		38												113.445	120.276		107.66	116.883	119.912	113.889	117.355	117.647
	Ext Figure 7e
		Days	vehicle						RANO
			1	2	3	4	5	6	1	2	3	4	5	6
		6	43.7	56.8	59.8	46.2	49.1	34	44.2	52.1	56.3	57.5	41.7	46.1
		8	119	106	106	83.5	75.4	40	170	137	118	85.6	82	76.7
		11	236	230	183	94.3	204	115	136	117	141	106	170	231
		14	292.4	342.8	213.5	136.8	308.7	232.8	198.9	173.84	275.8	226.2	282.2	309.2
		17	451	545	256	206	576	375	401	237	443	375	207	444
		20	516	685	333	216	970	462	422	218	777	517	264	743
		23	631	776	414	289	1578	623	461	226	1033	955	440	929
		26	690	843	506	338		814	691	321	1207	950	462	1341
		29	993.6	841.2	853.6	585.3		1196	699.8	446.8	1584	1486	581.1
	Ext Figure 7f
			anti-PD-L1										anti-PD-L1+ RANO
			1	2	3	4	5	6	7	8	9	10	1	2	3	4	5	6	7	8	9	10	11
		6	28.461	29.07	52.864	43.469	34.974	19.698	34.167	48.604	38.662	24.977	37.137	30.761	31.72	16.86	25.654	34.65	44.741	40.685	23.033	25.042	22.331
		8	67.9	70.825	105.4	77.419	49.578	49.684	76.137	42.427	56.369	40.346	89.388	51.511	53.347	45.398	105.36	71.582	76.443	69.427	110.28	44.159	56.237
		10	121.77	72.518	122.98	120.52	117.25	90.324	101.55	91.363	83.331	72.101	109.5	83.416	119.41	71.788	117.46	102.67	119.46	139.8	83.122	100.13	89.304
		13	158.51	146.53	226	262.79	146.27	102.3	182.95	121.08	128.81	114.72	180.18	123.91	230.32	127.46	191.78	160.52	220.66	135.03	96.678	105.49	222.12
		16	175.88	174.98	295.71	301.83	147.7	84.168	206.88	148.31	113.93	82.3	230.11	113.07	200.1	130.86	158.53	176.27	259.87	174.5	62.032	60.193	254.09
		19	162.62	111.09	244.73	282.19	198.27	96.506	190.67	149.84	76.404	81.195	215.43	97.05	167.67	91.976	122.28	108.51	225.66	109.92	98.416	65.005	187.91
		22	184.401	111.383	251.989	215.247	141.352	123.808	211.957	53.3009	90.6699	80.911	121.774	72.2841	101.442	69.6882	142.025	53.9262	191.873	70.465	37.4906	87.941	154.957
		25	264.74	67.19	148.63	355.34	105.22	198.87	335.5	58.69	52.753	123.81	84.866	107.2	131.23	63.151	186.78	31.659	281.64	19.659	21.019	92.469	179.31
		28	371.27	55.686	134.76	393.82	154.45	228.07	397.83	55.697	52.64	128.86	62.407	118.21	215.65	55.133	153.8	19.027	384.27	7.7646	10.071	89.56	299.71
		31	554.088	72.604	280.559	533.053	239.23	322.991	545.874	69.2742	75.909	228.966	51.9289	135.04	297.904	85.7054	206.967	8.44708	485.395	10.2745	6.23146	65.9324	430.202
		34	1118	143.76	492.14	692.04	469.47	472.73	940.26	83.007	128.4	313.46	39.303	186.91	448.96	163.13	284.97	7.7046	612.14	4.8142	5.167	76.309	546.6
		37	1552.7	131.35	899.87	972.99	502.09	631.26	1225.5	120.57	179.77	508.06	15.646	227.79	551.74	184.88	364.78	2.7374	960.82	3.261	2.7374	89.448	769.66
		40		229.39	980.2	1267	717.64	883.79		175.4	297.16	595.92	54.867	140.71	612.51	157.76	510.4	2.8091	1230.7	1.6009	3.3042	143.11	958.56
		43		290.72	1385.2		830.76	1441.3		315.59	478.42	974.86	75.368	255.02	858.16	275.34	773.02	0.8093		1.0037	1.9423	232.85	1690.9
		46		561.75			864.79			426.03	746.52	1365.3	127.41	424.16	1001	409.62	1005.5	0.4046		0.607	0.6744	355.04
		49		682.01			1117			734.54	880.43		143.88	495.54	1207.6	530.85	1227.9	0.0703		0.0703	0.0703	463.45
		52		1073.9						1124.1	1043		194.86	735.21		582.15		0		0	0	812.18
		55		1429						1706.3	1206.7		374.31	1007.9		719.11		0.0703		0.0703	0.0703	1082.6
		58											543.02	1480.4		1425.8		0		0	0	1129.5
		61											785.45					0		0	0	1558.4
		64											1071.4
		67											1238.18
		70											1445.29
			vehicle						RANO						anti-PD-L1										anti-PD-L1+ RANO
	Ext Figure 7g		1	2	3	4	5	6	1	2	3	4	5	6	1	2	3	4	5	6	7	8	9	10	1	2	3	4	5	6	7	8	9	10	11
		0	96.67	97.78	98.33	105.56	100	99.44	102.7	99.46	103.78	88.65	100	103.24	105.263	99.4795	100.058	101.793	99.4795	95.4309	98.9011	97.7444	107.577	94.2741	93.3579	98.5767	97.417	110.754	91.0385	92.7781	102.056	100.316	105.535	107.275	100.896
		5	99.44	97.22	96.11	103.33	97.22	100.56	101.08	102.16	104.86	91.89	98.38	104.86	109.89	98.3227	102.95	106.998	104.106	98.3227	106.42	100.058	109.89	98.3227	97.417	97.417	91.6183	106.695	94.5177	89.2989	105.535	100.896	103.795	110.174	106.695
		10	101.67	101.11	100	101.11	99.44	101.67	102.16	100	103.78	95.68	99.46	104.32	112.782	101.215	101.793	106.42	105.263	95.4309	105.842	101.793	112.782	101.793	95.6774	97.9968	95.0975	111.334	100.316	92.1982	104.375	104.375	103.216	113.073	104.375
		16	105	106.67	105.56	107.78	105	107.22	104.86	102.7	105.41	98.92	101.08	105.41	110.468	102.95	104.106	104.106	104.106	98.3227	104.106	102.95	113.36	102.95	99.7364	100.316	98.5767	110.174	104.375	92.7781	106.115	109.014	107.275	109.594	107.275
		21	106.67	109.44	107.78	109.44	107.78	108.89	107.03	103.24	107.03	100.54	101.62	104.32	109.89	106.998	106.998	107.577	106.42	102.95	109.312	105.263	118.566	104.106	101.476	98.5767	101.476	113.653	107.855	95.6774	103.216	103.795	104.375	110.754	108.434
		26	111.11	112.78	115	111.67		110.56	110.81	107.57	110.81	106.49	104.32	107.03	108.155	109.89	103.528	109.312	109.312	103.528	108.155	108.733	117.987	105.263	102.056	101.476	105.535	114.813	109.014	102.056	107.275	107.275	108.434	109.594	110.174
		30	112.22	115.56	118.33	116.67		113.89	112.97	110.81	113.51	111.35	109.19	112.43	112.782	112.782	106.998	106.998	112.204	106.998	109.89	108.155	122.036	107.577	104.375	103.795	107.275	115.973	110.174	101.476	108.434	106.695	111.914	115.393	109.594
		37							115.68	113.51			112.43			121.457	117.409	124.349	121.457	120.301	115.095				110.174	107.855	112.493	122.351	114.813	108.434	113.653	114.813	120.032	121.771	122.351
		48														127.82									123.511	119.452	117.132	135.688	114.813			123.511	121.771
		54														133.025									130.469	126.41		132.209	121.191			130.469
		61																							135.688
		67																							139.747
	Ext Figure 7h		VEHICLE					RANOLAZINE					VEMURAFENIB (BRAFi)											BRAFi/RANO
			8	17	23	26	29	8	17	23	26	29	8	19	22	25	28	31	34	37	40	43	46	8	19	22	25	28	31	34	37	40	43	46
			119	451	631	690	993.6	170	401	461	691	699.8	67.9	162.62	184.401	264.74	371.27	554.088	1118	1552.7				89.388	215.43	121.774	84.866	62.407	51.9289	39.303	15.646	54.867	75.368	127.41
			106	545	776	843	841.2	137	237	226	321	446.8	70.825	111.09	111.383	67.19	55.686	72.604	143.76	131.35	229.39	290.72	561.75	51.511	97.05	72.2841	107.2	118.21	135.04	186.91	227.79	140.71	255.02	424.16
			106	256	414	506	853.6	118	443	1033	1207	1584	105.4	244.73	251.989	148.63	134.76	280.559	492.14	899.87	980.2	1385.2		53.347	167.67	101.442	131.23	215.65	297.904	448.96	551.74	612.51	858.16	1001
			83.5	206	289	338	585.3	85.6	375	955	950	1486	77.419	282.19	215.247	355.34	393.82	533.053	692.04	972.99	1267			45.398	91.976	69.6882	63.151	55.133	85.7054	163.13	184.88	157.76	275.34	409.62
			75.4	576	1578	814	1196	82	207	440	462	581.1	49.578	198.27	141.352	105.22	154.45	239.23	469.47	502.09	717.64	830.76	864.79	105.36	122.28	142.025	186.78	153.8	206.967	284.97	364.78	510.4	773.02	1005.5
			40	375	623			76.7	444	929	1341		49.684	96.506	123.808	198.87	228.07	322.991	472.73	631.26	883.79	1441.3		71.582	108.51	53.9262	31.659	19.027	8.44708	7.7046	2.7374	2.8091	0.8093	0.4046
													76.137	190.67	211.957	335.5	397.83	545.874	940.26	1225.5				76.443	225.66	191.873	281.64	384.27	485.395	612.14	960.82	1230.7
													42.427	149.84	53.3009	58.69	55.697	69.2742	83.007	120.57	175.4	315.59	426.03	69.427	109.92	70.465	19.659	7.7646	10.2745	4.8142	3.261	1.6009	1.0037	0.607
													56.369	76.404	90.6699	52.753	52.64	75.909	128.4	179.77	297.16	478.42	746.52	110.28	98.416	37.4906	21.019	10.071	6.23146	5.167	2.7374	3.3042	1.9423	0.6744
													40.346	81.195	80.911	123.81	128.86	228.966	313.46	508.06	595.92	974.86	1365.3	44.159	65.005	87.941	92.469	89.56	65.9324	76.309	89.448	143.11	232.85	355.04
																								56.237	187.91	154.957	179.31	299.71	430.202	546.6	769.66	958.56	1690.9
