# Supplementary material for: Metabolic rewiring induced by ranolazine improves melanoma responses to targeted therapy and immunotherapy
Source: Nat Metab. 2023 Aug 10;5(9):1544–62. doi: 10.1038/s42255-023-00861-4 (PMC10513932; doi:10.1038/s42255-023-00861-4)
Supplement: Supplementary file 15 — Data from gene expression measurements. [file 42255_2023_861_MOESM15_ESM.xlsx]

## Sheet: Hoja1
	Ext Figure8a
		Cd45		Cd3		Cd8		Cd4
		vehicle	RANO	vehicle	RANO	vehicle	RANO	vehicle	RANO
		1.16	2.52	1.66	7.12	5.42	8.74	1.86	2.41
		1.54	3.27	1.58	8.63	5.93	8.48	2.64	3.58
		1.15	2.22	1.4	6.88	3.98	9.25	1.72	2.75
		1.61	1.88	0.45	4.35	2.89	4.03	3.15	5.05
		2.15	2.15	0.4	3.84	3.22	4.09	3.35	3.51
		1.56	2.62	0.36	4.42	3.04	3.64	2.78	4.62
		0.25	0.98	0.16	4	0.26	0.33	1	0.29
		0.24	1.04	0.22	4.24	0.25	0.46	0.86	0.27
		0.1	0.92	0.08	2.61	0.25	0.21	0.62	0.28
		2.06	3.37		2.37	0.27	2.9	0.3	1.94
		2.87	3.17		2.19	0.26	2.74	0.32	1.77
		2.6	3.13		2.5	0.24	3.07	0.08	1.63
			2.92		3.3		5.81		1.14
			3.54		3.13		5.77		1.65
			3.78		1.88		4.76		1.33
